# Supplementary material for: Clinical database of the CYP-guides trial: An open data resource on psychiatric hospitalization for severe depression
Source: Data Brief. 2020 Mar 20;30:105457. doi: 10.1016/j.dib.2020.105457 (PMC7178493; doi:10.1016/j.dib.2020.105457)
Supplement: Supplementary file 1 [file mmc1.xml]

<?xml version="1.0" encoding="utf-8" standalone="no"?>
<data>
  <datasets>
    <author>gualberto.ruano@hhchealth.org</author>
    <type>1</type>
    <dataset>
      <name>Clinical Dataset of the CYP-GUIDES Trial</name>
      <caption />
      <description>This clinical dataset describes the clinical course of 1500 inpatients with major depressive disorder or severe depression at a tertiary psychiatric hospital. Clinical investigators, healthcare administrators and actuaries will be able to assess resource utilization during psychiatric hospitalization. The dataset could be analyzed for covariates and specific sub-cohorts defined by ethnicity, drug prescription, length of stay, physician or therapeutic drug guidance provided for each patient.</description>
      <filetype>
        <name />
      </filetype>
      <filesize />
      <source>0</source>
      <sourcename>Original Data</sourcename>
      <access>
        <type>1</type>
        <name>Data available in data repository</name>
        <reponame>Mendeley Data</reponame>
        <PersistentId>10.17632/25yjwbphn4.1 </PersistentId>
        <deeplinkurl>https://data.mendeley.com/datasets/25yjwbphn4/1</deeplinkurl>
      </access>
    </dataset>
  </datasets>
</data>
